# Supplementary material for: Ideational and conceptual apraxia by cerebral infarction in the left basal ganglia and right pons: a case report
Source: Front Rehabil Sci. 2026 Jan 14;6:1723964. doi: 10.3389/fresc.2025.1723964 (PMC12847331; doi:10.3389/fresc.2025.1723964)
Supplement: Supplementary file 1 [file Table1.xlsx]

## Sheet: CAT-R
	Suppl. Table 1: Clinical Assessment for Attention-Revised (CAT-R) results on admission.
	Subtest	Raw Score	Age 70s Norm (Mean ± SD)	Z-Score	Cutoff	Interpretation
	Digit Span	Forward: 9 / Backward: 5	F: 5.4 ± 0.8 / B: 4.1 ± 0.9	+4.5 / +1.0	4/3	Superior / Average
	Tapping Span	Forward: 5 / Backward: 6	F: 5.3 ± 0.9 / B: 4.9 ± 1.2	-0.3 / +0.1	4/4	Average / Average
	Visual Cancellation A	100% acc., 100% hit; 68 sec	96.5% ± 3.5 / 99.9% ± 0.5; 58.4 ± 13.8 sec	Acc: +1.0 / Hit: +0.2; Time: -0.7	-	Average accuracy; faster time
	Visual Cancellation B	100% acc., 100% hit; 75 sec	99.1% ± 1.3 / 100% ± 0.3; 67.4 ± 16.1 sec	Acc: +0.7 / Hit: 0; Time: -0.5	-	Average accuracy; faster time
	Visual Cancellation C	100% acc., 100% hit; 97 sec	98.5% ± 1.8 / 100% ± 0.2; 103.7 ± 23.2 sec	Acc: +0.8 / Hit: 0; Time: -0.3	-	Average accuracy; faster time
	Visual Cancellation D	100% acc., 100% hit; 101 sec	95.4% ± 3.7 / 99.8% ± 0.6; 132.3 ± 24.3 sec	Acc: +1.2 / Hit: +0.3; Time: +1.3	-	Above average accuracy; faster time
	Auditory Detection	90% acc., 37.2% hit	96.5% ± 3.6 / 67.8% ± 3.6	-1.8 / -8.4	94%	Impaired acc. / Severely impaired hit
	Memory Updating	3-span: 100% / 4-span: 100%	71.2% ± 18.2 / 49.1% ± 21.8	+1.6 / +2.3	50%/25%	Above average
	PASAT	2-sec: 45% / 3-sec: 33%	49.7% ± 19.6 / 34.5% ± 14.4	-0.3 / -0.1	30%/17%	Average
	Suppl. Table 3: Clinical Assessment for Attention-Revised (CAT-R) results on discharge.
	Subtest	Raw Score	Age 70s Norm (Mean ± SD)	Z-Score	Cutoff	Interpretation
	Digit Span	Forward: 9 / Backward: 6	F: 5.4 ± 0.8 / B: 4.1 ± 0.9	+4.50 / +2.11	4/3	Above average / Above average
	Tapping Span	Forward: 6 / Backward: 6	F: 5.3 ± 0.9 / B: 4.9 ± 1.2	+0.78 / +0.92	4/4	Average–High average
	Visual Cancellation A	100% acc.; 100% hit; 47 sec	96.5% ± 3.5 / 99.9% ± 0.5; 58.4 ± 13.8 sec	Acc: +1.0 / Hit: +0.02; Time: -0.8	-	Accuracy & hit: average‑above; faster completion
	Visual Cancellation B	100% acc.; 100% hit; 54 sec	99.1% ± 1.3 / 100% ± 0.3; 67.4 ± 16.1 sec	Acc: +0.7 / Hit: 0; Time: -0.8	-	Accuracy & hit: average; faster completion
	Visual Cancellation C	100% acc.; 100% hit; 79 sec	98.5% ± 1.8 / 100% ± 0.2; 103.7 ± 23.2 sec	Acc: +0.8 / Hit: 0; Time: -1.1	-	Accuracy & hit: average; faster completion
	Visual Cancellation D	100% acc.; 100% hit; 88 sec	95.4% ± 3.7 / 99.8% ± 0.6; 132.3 ± 24.3 sec	Acc: +1.2 / Hit: +0.3; Time: +1.8	-	Accuracy & hit: above average; markedly faster
	Auditory Detection	Accuracy: 100%; Hit rate: 98%	96.5% ± 3.6 / 67.8% ± 3.6	+0.97 / +8.19	94%	Average‑above / Very superior
	Memory Updating	3‑span: 100%; 4‑span: 100%	71.2% ± 18.2 / 49.1% ± 21.8	+1.59 / +2.33	50%/25%	Above average
	PASAT	2‑sec: 70%; 3‑sec: 40%	49.7% ± 19.6 / 34.5% ± 14.4	+1.03 / +0.38	30%/17%	Above average / Average

## Sheet: Sheet1
	Suppl. Table 2: The Behavioural Assessment of the Dysexecutive Syndrome (BADS) on admission.
	BADS Profile Score	Subtest	Raw Score (Max Score)
	Subtest 1	Rule Demonstration Test	2/4
	Subtest 2	Action Planning Test	1/4
	Subtest 3	Key Search Test	1/4
	Subtest 4	Temporal Judgment Test	1/4
	Subtest 5	Zoo Map Test	2/4
	Subtest 6	Modified Six Elements Test	3/4
	Total Profile Score	-	10/24
	Standardized Score	-	58
	Age-Corrected Standardized Score	-	69
